# Supplementary material for: Comparison of Multi-locus Genotypes Detected in Aspergillus fumigatus Isolated from COVID Associated Pulmonary Aspergillosis (CAPA) and from Other Clinical and Environmental Sources
Source: J Fungi (Basel). 2023 Feb 24;9(3):298. doi: 10.3390/jof9030298 (PMC10056896; doi:10.3390/jof9030298)
Supplement: Supplementary file 1 [file jof-09-00298-s001.zip]

Archive with 1 entries (1 files):
- jof-2142299-supplementary.pdf
